# Supplementary material for: Histamine as an emergent indoor contaminant: Accumulation and persistence in bed bug infested homes
Source: PLoS One. 2018 Feb 12;13(2):e0192462. doi: 10.1371/journal.pone.0192462 (PMC5809050; doi:10.1371/journal.pone.0192462)
Supplement: S1 Dataset — (XLSX) [file pone.0192462.s001.xlsx]

## Sheet: All Samples
No	Unit	Time	Treatment	BB	Problem	tDust	sDust	kDust	IS	Hist	cHist	log_cHist	qHist	qHist2	qHist3	totalHist
79	b614c	0	IC			0.21927	0.04687	0.02024	112404	603763	5.37137	0.730085	1.51103	32.4359	160.256	75.1121
20	b709c	0	IC			0.43509	0.23181	0.04833	622129	741826	1.1924	0.0764216	0.877999	7.5509	15.6236	36.2171
6	b710c	0	IC			0.78057	0.093325	0.03857	865083	3991268	4.61374	0.664053	1.44708	27.9949	72.582	67.7371
23	b717c	0	IC			0.62763	0.38101	0.04728	392110	944147	2.40786	0.381632	1.17357	14.9133	31.5425	120.18
5	b719c	0	IC			0.82075	0.266395	0.04787	141489	69214	0.489183	-0.310529	0.503265	3.18614	6.65582	17.7308
3	b805c	0	IC			1.30338	0.308625	0.04902	138753	330365	2.38096	0.376752	1.16885	14.7519	30.0936	92.8763
26	b903c	0	IC			0.82753	0.27866	0.05138	476041	286816	0.602503	-0.220041	0.590896	3.89848	7.58755	21.1435
29	b904c	0	IC			0.47643	0.14312	0.04797	440017	3906041	8.87702	0.948267	1.72232	52.7618	109.989	157.417
7	b912c	0	IC			1.75137	0.47011	0.04942	411841	218440	0.530399	-0.275397	0.537287	3.44578	6.97243	32.7781
80	b614c	4	IC			0.07313	0.01794	0.01794	318101	2204274	6.92948	0.840701	1.61815	41.5096	231.38	41.5096
21	b709c	4	IC			0.28777	0.14326	0.05149	839571	314417	0.374497	-0.426551	0.390905	2.45983	4.7773	6.84395
12	b710c	4	IC			0.77689	0.06155	0.03574	1762870	4688828	2.65977	0.424844	1.21542	16.4218	45.948	28.281
24	b717c	4	IC			0.33307	0.24331	0.04865	287400	725023	2.5227	0.401865	1.19317	15.6016	32.069	78.027
13	b719c	4	IC			0.83884	0.44104	0.04994	198706	110429	0.555741	-0.255128	0.556917	3.60509	7.21885	31.838
14	b805c	4	IC			1.34792	0.40657	0.04991	132839	257468	1.9382	0.287398	1.08231	12.0869	24.2174	98.4605
27	b903c	4	IC			0.52352	0.19619	0.04714	210280	74271	0.3532	-0.451979	0.366281	2.32424	4.9305	9.67315
30	b904c	4	IC			0.23805	0.05888	0.02718	317918	1550438	4.87685	0.688139	1.4704	29.5396	108.681	63.9915
15	b912c	4	IC			1.25996	0.41429	0.05	405248	178388	0.440195	-0.356355	0.458885	2.87664	5.75327	23.8352
10	b319	0	IT	53		0.12846	0.05913	0.03515	222937	4995	0.0224054	-1.64965	-0.793576	0.160851	0.457613	0.270587
77	b508	0	IT	16		0.39421	0.05224	0.02301	459032	3041957	6.6269	0.82131	1.59937	39.7531	172.764	90.2521
11	b604	0	IT	28		0.62937	0.17349	0.0499	135175	918302	6.79343	0.832089	1.60981	40.7201	81.6035	141.574
4	b606	0	IT	69		0.86664	0.43269	0.04688	146882	379398	2.58301	0.412126	1.20311	15.9627	34.05	147.331
78	b611	0	IT	48		0.22569	0.18829	0.05073	268034	225706	0.84208	-0.0746468	0.7317	5.39138	10.6276	20.0107
80.1	b614	0	IT	22		0.07313	0.01794	0.01794	318101	2204274	6.92948	0.840701	1.61815	41.5096	231.38	41.5096
21.1	b709	0	IT	26		0.28777	0.14326	0.05149	839571	314417	0.374497	-0.426551	0.390905	2.45983	4.7773	6.84395
12.1	b710	0	IT	41		0.77689	0.06155	0.03574	1762870	4688828	2.65977	0.424844	1.21542	16.4218	45.948	28.281
24.1	b717	0	IT	38		0.33307	0.24331	0.04865	287400	725023	2.5227	0.401865	1.19317	15.6016	32.069	78.027
13.1	b719	0	IT	100		0.83884	0.44104	0.04994	198706	110429	0.555741	-0.255128	0.556917	3.60509	7.21885	31.838
14.1	b805	0	IT	30		1.34792	0.40657	0.04991	132839	257468	1.9382	0.287398	1.08231	12.0869	24.2174	98.4605
27.1	b903	0	IT	27		0.52352	0.19619	0.04714	210280	74271	0.3532	-0.451979	0.366281	2.32424	4.9305	9.67315
30.1	b904	0	IT	55		0.23805	0.05888	0.02718	317918	1550438	4.87685	0.688139	1.4704	29.5396	108.681	63.9915
15.1	b912	0	IT	16		1.25996	0.41429	0.05	405248	178388	0.440195	-0.356355	0.458885	2.87664	5.75327	23.8352
39	b319	2	IT			0.21539	0.11819	0.05145	251500	33384	0.13274	-0.877	-0.0453221	0.900903	1.75103	2.06954
81	b508	2	IT			0.2676	0.06415	0.03253	693241	4339789	6.26014	0.796584	1.57543	37.6206	115.649	74.1888
40	b604	2	IT			0.45415	0.11245	0.04911	347267	3381559	9.73763	0.988453	1.76124	57.7081	117.508	132.138
38	b606	2	IT			0.41259	0.27129	0.04997	931051	1105646	1.18752	0.0746426	0.876276	7.52101	15.051	40.832
82	b611	2	IT			0.20924	0.16795	0.05463	489448	286710	0.585782	-0.232264	0.579059	3.79366	6.94429	11.6629
83	b614	2	IT			0.09273	0.02705	0.02705	325770	1725440	5.2965	0.723989	1.50512	31.9979	118.292	31.9979
22	b709	2	IT			0.09497	0.02344	0.01037	501908	41727	0.0831368	-1.08021	-0.242114	0.572646	5.52214	1.29439
16	b710	2	IT			0.32082	0.07068	0.03552	3003955	6282773	2.0915	0.320458	1.11433	13.0116	36.6318	25.8913
25	b717	2	IT			0.26032	0.11064	0.04704	386440	1328638	3.43815	0.536325	1.32338	21.0563	44.7626	49.5253
17	b719	2	IT			0.53023	0.27695	0.05001	284632	291844	1.02534	0.010867	0.814514	6.524	13.0454	36.1292
18	b805	2	IT			0.52887	0.34435	0.05008	261480	362885	1.38781	0.142331	0.941827	8.74635	17.4648	60.1399
28	b903	2	IT			0.3219	0.1817	0.04744	390102	135096	0.346309	-0.460536	0.357994	2.28031	4.80672	8.73381
31	b904	2	IT			0.09059	0.04456	0.02303	171706	447020	2.6034	0.415541	1.20641	16.0847	69.8423	31.1217
19	b912	2	IT			1.18105	0.41202	0.05001	646786	295494	0.456865	-0.340212	0.474519	2.98208	5.96296	24.5686
67	b319	4	IT			0.09085	0.05794	0.02764	118014	1556	0.0131849	-1.87992	-1.01658	0.0962535	0.34824	0.20177
84	b508	4	IT			0.10937	0.03148	0.01794	546640	2500889	4.57502	0.660393	1.44353	27.7673	154.779	48.7244
68	b604	4	IT			0.19712	0.08224	0.03983	188714	1216293	6.44517	0.809234	1.58768	38.6969	97.1551	79.9003
66	b606	4	IT			0.079	0.04839	0.02195	173027	76125	0.43996	-0.356587	0.458661	2.87515	13.0987	6.33844
85	b611	4	IT			0.17592	0.13769	0.04681	382066	52396	0.137139	-0.86284	-0.0316098	0.929801	1.98633	2.73498
86	b614	4	IT			0.08623	0.02735	0.02735	363381	3141123	8.64416	0.936723	1.71114	51.4209	188.011	51.4209
62	b709	4	IT			0.10893	0.07401	0.03636	302576	107662	0.355818	-0.448772	0.369386	2.34092	6.43817	4.76489
60	b710	4	IT			0.39729	0.08791	0.04763	1915525	2785596	1.45422	0.16263	0.961486	9.15136	19.2134	16.8905
63	b717	4	IT			0.11233	0.0811	0.04392	290625	863124	2.96989	0.47274	1.26181	18.2728	41.6048	33.7415
59	b719	4	IT			0.424	0.22732	0.05341	336625	297370	0.883387	-0.0538492	0.751841	5.6473	10.5735	24.0356
65	b805	4	IT			0.25999	0.18154	0.0529	123688	170992	1.38245	0.140648	0.940198	8.7136	16.4718	29.903
42	b903	4	IT		Y	0.34887	0.29222	0.05001	0						0	0
52	b903	4	IT		Y	0.34887	0.29222	0.05001	0						0	0
53	b903	4	IT		Y	0.34887	0.29222	0.05001	0						0	0
64	b903	4	IT		Y	0.34887	0.29222	0.04127	0						0	0
90	b903	4	IT		Y	0.34887	0.29222	0.01101	29072	0	0			0	0	0
44	b904	4	IT			0.07929	0.03244	0.01834	374448	938109	2.50531	0.398862	1.19026	15.4974	84.5006	27.412
61	b912	4	IT			0.92655	0.44344	0.052	858999	414786	0.482871	-0.316169	0.497803	3.14632	6.05062	26.8309
76	b319	12	IT			0.05675	0.03405	0.01642	229997	7485	0.0325439	-1.48753	-0.636578	0.230899	1.40621	0.478813
87	b508	12	IT			0.08539	0.02942	0.01604	163963	729141	4.44698	0.648066	1.4316	27.0144	168.419	49.5489
70	b606	12	IT			0.14752	0.07736	0.03781	814149	1735684	2.1319	0.328767	1.12238	13.2549	35.0567	27.1198
88	b611	12	IT			0.83083	0.75653	0.05166	929730	78471	0.0844019	-1.07365	-0.235762	0.581083	1.12482	8.50962
89	b614	12	IT			0.09152	0.02613	0.02613	263142	2655566	10.0918	1.00397	1.77626	59.7394	228.624	59.7394
74	b709	12	IT			0.55244	0.37491	0.0495	261408	129507	0.495421	-0.305026	0.508594	3.22548	6.51612	24.4296
72	b710	12	IT			0.1527	0.02436	0.02436	54438	11942	0.219369	-0.658825	0.165964	1.46543	6.01571	1.46543
75	b717	12	IT			0.47855	0.24879	0.05384	312180	1460454	4.67824	0.670083	1.45292	28.3738	52.7002	131.113
71	b719	12	IT			0.31355	0.15233	0.05284	209361	353272	1.68738	0.227213	1.02403	10.5689	20.0017	30.4686
69	b805	12	IT			0.22504	0.16133	0.05155	214673	180278	0.83978	-0.0758347	0.730549	5.37712	10.4309	16.8281
43	b903	12	IT			0.3905	0.25905	0.05221	105350	71897	0.682458	-0.165924	0.643305	4.3985	8.42463	21.824
45	b904	12	IT			0.16036	0.08222	0.04404	758294	2838531	3.74331	0.573256	1.35915	22.8638	51.9159	42.6853
73	b912	12	IT			0.01725	0.00944	0.00944	33636	5279	0.156945	-0.804253	0.0251281	1.05957	11.2242	1.05957
34	b416	0	UC			0.24258	0.09257	0.04624	152215	210620	1.3837	0.141042	0.940579	8.72126	18.8609	17.4595
8	b505	0	UC			0.37195	0.094	0.04967	23283	0	0			0	0	0
35	b512	0	UC			0.27665	0.08376	0.0405	190720	2558	0.0134123	-1.8725	-1.00939	0.0978612	0.241633	0.202391
36	b715	0	UC			0.10277	0.02105	0.01006	113377	0	0			0	0	0
32	b802	0	UC			0.26643	0.04828	0.02111	103925	0	0			0	0	0
1	b813	0	UC	0	N	0.36543	0.164885	0.05087	962378	0	0			0	0	0
33	b818	0	UC			0.16515	0.04496	0.02205	79937	535	0.00669277	-2.17439	-1.30176	0.0499164	0.226378	0.10178
37	b819	0	UC			0.10633	0.03579	0.0189	237129	3212	0.0135454	-1.86821	-1.00524	0.0988011	0.522757	0.187095
2	b913	0	UC			0.51057	0.219515	0.05393	620489	251938	0.406031	-0.39144	0.424908	2.66016	4.93261	10.8278
9	b919	0	UC			0.53132	0.27316	0.04937	94572	0	0			0	0	0
50	b416	2	UC			0.05508	0.03121	0.01746	76130	11874	0.15597	-0.806959	0.0225075	1.05319	6.03203	1.8826
47	b505	2	UC			0.20333	0.08765	0.04309	176007	3920	0.0222718	-1.65224	-0.796091	0.159922	0.371135	0.3253
51	b512	2	UC			0.03278	0.0136	0.0136	25230	0	0			0	0	0
54	b715	2	UC			0.02667	0.00737	0.00737	179723	2538	0.0141217	-1.85011	-0.987713	0.10287	1.39579	0.10287
49	b802	2	UC			0.11955	0.01983	0.01983	172783	902	0.00522042	-2.28229	-1.40625	0.0392418	0.197891	0.0392418
41	b813	2	UC			0.97764	0.74377	0.05022	989547	3620	0.00365824	-2.43673	-1.55581	0.0278094	0.0553751	0.411864
55	b819	2	UC			0.05461	0.02794	0.01551	92816	0	0			0	0	0
46	b913	2	UC			0.32085	0.21651	0.05085	369508	161836	0.437977	-0.358549	0.456761	2.8626	5.6295	12.1884
48	b919	2	UC			0.34754	0.19754	0.05173	50519	0	0			0	0	0
58	b505	4	UC			0.27921	0.08968	0.04811	599475	6364	0.010616	-1.97404	-1.10773	0.0780317	0.162194	0.145456
56	b813	4	UC			0.15917	0.0245	0.0245	513047	2621	0.00510869	-2.29169	-1.41535	0.0384282	0.15685	0.0384282
57	b913	4	UC			0.1839	0.12854	0.05036	575013	101811	0.177059	-0.751883	0.0758445	1.19082	2.36461	3.03946
91	a1	0	UC2			0.78355	0.29373	0.05407	52755	0	0			0	0	0
92	a2	0	UC2			0.91467	0.43495	0.0508	38774	0	0			0	0	0
93	a3	0	UC2			0.9366	0.28137	0.05049	35427	1923	0.0542806	-1.26536	-0.421417	0.378951	0.750547	2.11181
94	a4	0	UC2			0.68989	0.18178	0.05185	456556	10402	0.0227836	-1.64238	-0.786536	0.16348	0.315294	0.573141
95	a5	0	UC2			0.42654	0.10542	0.05004	154822	4050	0.0261591	-1.58238	-0.728431	0.186883	0.373467	0.393709

## Sheet: Stnd Curve
Stnd	logstnd	IS	Hist	Corr_Hist	logCorr_Hist
0.1	-1	32032	567	0.017701	-1.752
0.2	-0.69897	35490	1049	0.0295576	-1.52933
0.5	-0.30103	41259	2195	0.0532005	-1.27408
1	0	169831	25972	0.152928	-0.815512
2	0.30103	24385	6607	0.270945	-0.567118
5	0.69897	85890	62072	0.722692	-0.141047
10	1	50390	73832	1.46521	0.1659
20	1.30103	56723	198621	3.5016	0.544266
50	1.69897	302485	2987608	9.87688	0.99462

## Sheet: Repeated Analysis
Unit	Treatment	Time	Per	Per_SR
b614c	IC	0	100	1
b709c	IC	0	100	1
b710c	IC	0	100	1
b717c	IC	0	100	1
b719c	IC	0	100	1
b805c	IC	0	100	1
b903c	IC	0	100	1
b904c	IC	0	100	1
b912c	IC	0	100	1
b508	IT	0	100	1
b604	IT	0	100	1
b606	IT	0	100	1
b611	IT	0	100	1
b903	IT	0	100	1
b912	IT	0	100	1
b508	IT	2	66.9403	0.81817
b604	IT	2	143.999	1.19999
b606	IT	2	44.2027	0.664851
b611	IT	2	65.3421	0.808344
b903	IT	2	97.4895	0.987368
b912	IT	2	103.645	1.01806
b614c	IC	4	144.382	1.20159
b709c	IC	4	30.5774	0.552968
b710c	IC	4	63.305	0.795644
b717c	IC	4	101.669	1.00831
b719c	IC	4	108.459	1.04144
b805c	IC	4	80.4735	0.89707
b903c	IC	4	64.9814	0.806111
b904c	IC	4	98.8109	0.994036
b912c	IC	4	82.5146	0.908375
b508	IT	4	89.5896	0.946518
b604	IT	4	119.057	1.09113
b606	IT	4	38.4688	0.620232
b611	IT	4	18.6903	0.432323
b903	IT	4
b912	IT	4	105.168	1.02552
b508	IT	12	97.4849	0.987344
b604	IT	12
b606	IT	12	102.956	1.01467
b611	IT	12	10.584	0.32533
b903	IT	12	170.868	1.30716
b912	IT	12	195.093	1.39676
